# Supplementary material for: Adherence to the Caffeine Intake Guideline during Pregnancy and Birth Outcomes: A Prospective Cohort Study
Source: Nutrients. 2018 Mar 7;10(3):319. doi: 10.3390/nu10030319 (PMC5872737; doi:10.3390/nu10030319)
Supplement: Supplementary file 1 [file nutrients-10-00319-s001.zip]

Archive with 1 entries (1 files):
- Supplementary/TripleB_CaffeineTrajectories_Supplementary_25012018.doc
